# Supplementary material for: Overexpression of suppressive microRNAs, miR-30a and miR-200c are associated with improved survival of breast cancer patients
Source: Sci Rep. 2017 Nov 21;7:15945. doi: 10.1038/s41598-017-16112-y (PMC5698306; doi:10.1038/s41598-017-16112-y)
Supplement: Supplementary file 2 — Supplementary Dataset [file 41598_2017_16112_MOESM2_ESM.xls]

## Sheet: Apoptosis
miR-30a	SIZE	ES	NES	NOM p-val
GO_REGULATION_OF_RELEASE_OF_CYTOCHROME_C_FROM_MITOCHONDRIA	43	0.31911	1.18218	0.248162
GO_POSITIVE_REGULATION_OF_RELEASE_OF_CYTOCHROME_C_FROM_MITOCHONDRIA	27	0.363181	1.10515	0.348457
GO_INTRINSIC_APOPTOTIC_SIGNALING_PATHWAY_IN_RESPONSE_TO_DNA_DAMAGE	70	0.232031	0.975646	0.515873
GO_INTRINSIC_APOPTOTIC_SIGNALING_PATHWAY	149	0.165055	0.820648	0.794727
GO_EXTRINSIC_APOPTOTIC_SIGNALING_PATHWAY_VIA_DEATH_DOMAIN_RECEPTORS	39	0.232609	0.767868	0.732143
GO_INTRINSIC_APOPTOTIC_SIGNALING_PATHWAY_BY_P53_CLASS_MEDIATOR	51	0.165316	0.655592	0.954365
GO_APOPTOTIC_SIGNALING_PATHWAY	286	0.1511	0.613151	0.980322
miR-200c	SIZE	ES	NES	NOM p-val
GO_POSITIVE_REGULATION_OF_RELEASE_OF_CYTOCHROME_C_FROM_MITOCHONDRIA	27	0.257981	0.805831	0.698745

## Sheet: Cell cycle
miR-30a	SIZE	ES	NES	NOM p-val
GO_VIRION_ASSEMBLY	36	0.450927	1.92867	0.0111857
GO_CELLULAR_SENESCENCE	31	0.329761	1.13528	0.338078
GO_NEGATIVE_REGULATION_OF_CELL_CYCLE_ARREST	20	0.403703	1.06477	0.398693
GO_SIGNAL_TRANSDUCTION_BY_P53_CLASS_MEDIATOR	123	0.208871	0.975861	0.475915
GO_CELL_AGING	64	0.219389	0.888666	0.604356
GO_HOMOLOGOUS_CHROMOSOME_SEGREGATION	44	0.369598	0.866119	0.647744
GO_SYNAPSIS	34	0.379222	0.862061	0.676308
GO_REGULATION_OF_CELL_CYCLE_ARREST	107	0.194377	0.782639	0.738363
GO_G1_DNA_DAMAGE_CHECKPOINT	72	0.157474	0.674164	0.840237
GO_INTRINSIC_APOPTOTIC_SIGNALING_PATHWAY_BY_P53_CLASS_MEDIATOR	51	0.165316	0.656654	0.941399
GO_NUCLEAR_CHROMOSOME	494	0.157861	0.592368	0.951013
GO_NEGATIVE_REGULATION_OF_CELL_CYCLE_G1_S_PHASE_TRANSITION	97	0.1224	0.545706	0.980287
GO_DNA_REPLICATION_CHECKPOINT	15	0.243959	0.497478	0.935065
GO_POSITIVE_REGULATION_OF_CELL_CYCLE_ARREST	84	0.100788	0.409906	1
miR-200c	SIZE	ES	NES	NOM p-val
GO_CHROMOSOME_SEPARATION	20	0.682239	1.84277	0.00201613
GO_MITOTIC_CYTOKINESIS	31	0.657678	1.80516	0.0078125
GO_MITOTIC_SISTER_CHROMATID_SEGREGATION	87	0.684957	1.77404	0.012474
GO_MITOTIC_NUCLEAR_DIVISION	349	0.522295	1.77039	0.0315126
GO_CELL_CYCLE_PHASE_TRANSITION	242	0.477606	1.75323	0.0390144
GO_POSITIVE_REGULATION_OF_CELL_CYCLE_ARREST	84	0.4323	1.74596	0.012931
GO_MITOTIC_DNA_INTEGRITY_CHECKPOINT	99	0.42381	1.72996	0.0321285
GO_G2_DNA_DAMAGE_CHECKPOINT	31	0.593476	1.72898	0.0260521
GO_RAN_GTPASE_BINDING	31	0.503475	1.70732	0.0372549
GO_CELL_CYCLE_G2_M_PHASE_TRANSITION	132	0.437775	1.69215	0.0379747
GO_CENTROSOME_CYCLE	44	0.564272	1.69039	0.0465587
GO_MITOTIC_CELL_CYCLE_CHECKPOINT	138	0.416934	1.68786	0.0581162
GO_REGULATION_OF_CELL_CYCLE_PHASE_TRANSITION	317	0.363197	1.68489	0.0408998
GO_SISTER_CHROMATID_SEGREGATION	170	0.618012	1.68248	0.0377359
GO_DNA_INTEGRITY_CHECKPOINT	143	0.429375	1.67724	0.0552147
GO_CELL_CYCLE_CHECKPOINT	191	0.444796	1.66739	0.0686869
GO_CELL_CYCLE_G1_S_PHASE_TRANSITION	104	0.537665	1.66706	0.0424242
GO_POSITIVE_REGULATION_OF_CELL_CYCLE_PHASE_TRANSITION	67	0.482425	1.64774	0.0363248
GO_MITOTIC_G2_M_TRANSITION_CHECKPOINT	19	0.653956	1.62115	0.0354167
GO_POSITIVE_REGULATION_OF_CELL_CYCLE_G2_M_PHASE_TRANSITION	17	0.550645	1.62021	0.0408998
GO_SISTER_CHROMATID_COHESION	108	0.620861	1.618	0.0504202
GO_G1_DNA_DAMAGE_CHECKPOINT	72	0.368741	1.5992	0.0546559
GO_REGULATION_OF_CELL_CYCLE_G2_M_PHASE_TRANSITION	57	0.48242	1.53909	0.0488323
GO_NEGATIVE_REGULATION_OF_CELL_CYCLE_G2_M_PHASE_TRANSITION	25	0.529785	1.53739	0.064
GO_REGULATION_OF_CELL_CYCLE_ARREST	107	0.350541	1.53063	0.0413043
GO_NEGATIVE_REGULATION_OF_CELL_CYCLE_PHASE_TRANSITION	145	0.352221	1.49743	0.102459
GO_SPINDLE_CHECKPOINT	25	0.652705	1.49302	0.0991903
GO_DNA_REPLICATION_CHECKPOINT	15	0.71693	1.45162	0.088843
GO_NUCLEAR_CHROMOSOME	494	0.35982	1.4289	0.0883621
GO_HOMOLOGOUS_CHROMOSOME_SEGREGATION	44	0.513566	1.38037	0.0742459
GO_SYNAPSIS	34	0.49092	1.32046	0.105012
GO_MALE_MEIOSIS_I	17	0.518241	1.2983	0.117347
GO_FEMALE_MEIOTIC_DIVISION	25	0.456897	1.25691	0.196203
GO_NEGATIVE_REGULATION_OF_CELL_CYCLE_G1_S_PHASE_TRANSITION	97	0.262682	1.2403	0.210526
GO_ESTABLISHMENT_OF_MITOTIC_SPINDLE_LOCALIZATION	24	0.42396	1.23941	0.25502
GO_REGULATION_OF_CELL_CYCLE_G1_S_PHASE_TRANSITION	145	0.247856	1.14862	0.261811
GO_POSITIVE_REGULATION_OF_G1_S_TRANSITION_OF_MITOTIC_CELL_CYCLE	24	0.349933	1.05856	0.391753
GO_POSITIVE_REGULATION_OF_CELL_CYCLE_G1_S_PHASE_TRANSITION	29	0.334773	1.02984	0.422449
GO_ESTABLISHMENT_OF_MITOTIC_SPINDLE_ORIENTATION	20	0.342719	1.02444	0.444008
GO_REGULATION_OF_CELL_CYCLE_CHECKPOINT	28	0.314715	1.02144	0.432596
GO_SIGNAL_TRANSDUCTION_BY_P53_CLASS_MEDIATOR	123	0.212038	1.015	0.447699
GO_VIRION_ASSEMBLY	36	0.230035	0.961387	0.455067
GO_MALE_MEIOSIS	38	0.31908	0.887286	0.679901

## Sheet: Cell death
miR-30a	SIZE	ES	NES	NOM p-val
GO_REGULATION_OF_NECROTIC_CELL_DEATH	26	0.450311	1.28956	0.194915
GO_CELL_KILLING	52	0.419118	1.02776	0.435897
GO_NECROTIC_CELL_DEATH	28	0.344797	0.963159	0.481553
GO_CELL_AGING	64	0.219389	0.898589	0.609849
GO_POSITIVE_REGULATION_OF_NEURON_APOPTOTIC_PROCESS	47	0.227365	0.849574	0.71223
GO_NEGATIVE_REGULATION_OF_T_CELL_APOPTOTIC_PROCESS	16	0.400056	0.848894	0.67
GO_REGULATION_OF_T_CELL_APOPTOTIC_PROCESS	32	0.346495	0.820269	0.688
GO_EXTRINSIC_APOPTOTIC_SIGNALING_PATHWAY_VIA_DEATH_DOMAIN_RECEPTORS	39	0.232609	0.771212	0.717132
GO_NECROPTOTIC_PROCESS	21	0.301341	0.763678	0.709419
GO_DEVELOPMENTAL_PROGRAMMED_CELL_DEATH	26	0.278998	0.681302	0.884157
GO_INTRINSIC_APOPTOTIC_SIGNALING_PATHWAY_BY_P53_CLASS_MEDIATOR	51	0.165316	0.649239	0.952569
GO_NEURON_DEATH	46	0.17855	0.612948	0.953874
GO_REGULATION_OF_CELL_KILLING	62	0.217275	0.495313	0.968518
GO_DEATH_RECEPTOR_ACTIVITY	24	0.205491	0.459589	0.994106
miR-200c
N/A	N/A	N/A	N/A	N/A

## Sheet: Cell motility
miR-30a	SIZE	ES	NES	NOM p-val
GO_MOTILE_CILIUM	103	0.338785	0.930043	0.567657
miR-200c
N/A	N/A	N/A	N/A	N/A

## Sheet: DNA repair
miR-30a	SIZE	ES	NES	NOM p-val
GO_TRANSCRIPTION_COUPLED_NUCLEOTIDE_EXCISION_REPAIR	73	0.261853	1.1913	0.278119
GO_NUCLEOTIDE_EXCISION_REPAIR_DNA_DAMAGE_RECOGNITION	23	0.312165	1.11196	0.286299
GO_NUCLEOTIDE_EXCISION_REPAIR	109	0.17513	0.896007	0.527725
GO_NUCLEOTIDE_EXCISION_REPAIR_DNA_GAP_FILLING	24	0.267163	0.895986	0.547284
GO_MISMATCH_REPAIR	28	0.174507	0.570356	0.896552
GO_DNA_REPAIR	461	0.127206	0.570004	0.877514
GO_RECOMBINATIONAL_REPAIR	70	0.161531	0.522221	0.930657
miR-200c	SIZE	ES	NES	NOM p-val
GO_MISMATCH_REPAIR	28	0.605209	2.03095	0.00195312
GO_RECOMBINATIONAL_REPAIR	70	0.552369	1.83007	0.0167364
GO_DNA_REPAIR	461	0.352367	1.67369	0.0530786
GO_DOUBLE_STRAND_BREAK_REPAIR	153	0.427881	1.6301	0.0464135
GO_REGULATION_OF_DOUBLE_STRAND_BREAK_REPAIR_VIA_HOMOLOGOUS_RECOMBINATION	19	0.571929	1.44799	0.101449
GO_NUCLEOTIDE_EXCISION_REPAIR_DNA_GAP_FILLING	24	0.419372	1.42317	0.129363
GO_TRANSCRIPTION_COUPLED_NUCLEOTIDE_EXCISION_REPAIR	73	0.282892	1.32072	0.173489
GO_NUCLEOTIDE_EXCISION_REPAIR	109	0.229834	1.19984	0.291417
GO_DNA_REPAIR_COMPLEX	39	0.270317	1.1491	0.276265
GO_NON_RECOMBINATIONAL_REPAIR	65	0.304767	1.05054	0.399151
GO_SITE_OF_DOUBLE_STRAND_BREAK	31	0.25676	0.84953	0.605691
GO_NUCLEOTIDE_EXCISION_REPAIR_DNA_DAMAGE_RECOGNITION	23	0.208564	0.725589	0.908222

## Sheet: Immune respons
miR-30a	SIZE	ES	NES	NOM p-val
GO_ORGAN_OR_TISSUE_SPECIFIC_IMMUNE_RESPONSE	29	0.493026	1.14768	0.278146
GO_INNATE_IMMUNE_RESPONSE_IN_MUCOSA	19	0.531101	1.10927	0.352542
GO_ANTIMICROBIAL_HUMORAL_RESPONSE	43	0.457818	1.07934	0.351955
GO_HUMORAL_IMMUNE_RESPONSE_MEDIATED_BY_CIRCULATING_IMMUNOGLOBULIN	36	0.370055	0.922424	0.579545
GO_INNATE_IMMUNE_RESPONSE_ACTIVATING_CELL_SURFACE_RECEPTOR_SIGNALING_PATHWAY	105	0.257213	0.912407	0.570144
GO_HUMORAL_IMMUNE_RESPONSE	149	0.330705	0.878103	0.654015
GO_T_CELL_MEDIATED_IMMUNITY	28	0.355043	0.855419	0.6368
GO_B_CELL_MEDIATED_IMMUNITY	66	0.312373	0.85216	0.645656
GO_LYMPHOCYTE_MEDIATED_IMMUNITY	112	0.307791	0.835997	0.65416
GO_ANTIGEN_BINDING	79	0.289035	0.735368	0.737881
GO_T_HELPER_1_TYPE_IMMUNE_RESPONSE	19	0.333581	0.732116	0.741818
GO_DENDRITIC_CELL_DIFFERENTIATION	33	0.290698	0.676315	0.812727
GO_ACTIVATION_OF_INNATE_IMMUNE_RESPONSE	202	0.203651	0.674354	0.794737
GO_LEUKOCYTE_MEDIATED_IMMUNITY	153	0.23703	0.658502	0.862969
GO_ADAPTIVE_IMMUNE_RESPONSE_BASED_ON_SOMATIC_RECOMBINATION_OF_IMMUNE_RECEPTORS_BUILT_FROM_IMMUNOGLOBULIN_SUPERFAMILY_DOMAINS	121	0.246812	0.656412	0.822807
GO_NATURAL_KILLER_CELL_MEDIATED_IMMUNITY	24	0.274686	0.601883	0.899317
GO_CHEMOKINE_ACTIVITY	48	0.269764	0.538857	0.966159
GO_ADAPTIVE_IMMUNE_RESPONSE	253	0.214118	0.519535	0.941489
miR-200c
N/A	N/A	N/A	N/A	N/A

## Sheet: Phosphorylation_phenotype high 
miR-30a	SIZE	ES	NES	NOM p-val
GO_OXIDATIVE_PHOSPHORYLATION	83	0.623556	1.90759	0.00785855
GO_PROTON_TRANSPORTING_ATP_SYNTHASE_COMPLEX	22	0.64872	1.60247	0.0220884
GO_REGULATION_OF_OXIDATIVE_PHOSPHORYLATION	16	0.541512	1.3005	0.178571
GO_SPERM_CAPACITATION	18	0.542752	1.2608	0.168067
GO_NEGATIVE_REGULATION_OF_PEPTIDYL_SERINE_PHOSPHORYLATION	23	0.33659	0.953941	0.519669
GO_NEGATIVE_REGULATION_OF_PEPTIDYL_TYROSINE_PHOSPHORYLATION	39	0.247246	0.858764	0.66474
GO_REGULATION_OF_PEPTIDYL_SERINE_PHOSPHORYLATION_OF_STAT_PROTEIN	21	0.348199	0.743905	0.84543
miR-200c	SIZE	ES	NES	NOM p-val
GO_CYCLIN_DEPENDENT_PROTEIN_KINASE_ACTIVITY	33	0.420539	1.39468	0.0816733
GO_POSITIVE_REGULATION_OF_PEPTIDYL_THREONINE_PHOSPHORYLATION	25	0.375185	1.11869	0.294624
GO_REGULATION_OF_PEPTIDYL_SERINE_PHOSPHORYLATION_OF_STAT_PROTEIN	21	0.453666	1.04137	0.376694
GO_PROTON_TRANSPORTING_ATP_SYNTHASE_COMPLEX	22	0.338099	0.881231	0.554328
GO_RNA_POLYMERASE_II_CARBOXY_TERMINAL_DOMAIN_KINASE_ACTIVITY	16	0.254124	0.754976	0.736944
GO_REGULATION_OF_PEPTIDYL_THREONINE_PHOSPHORYLATION	37	0.22371	0.754541	0.827214
GO_OXIDATIVE_PHOSPHORYLATION	83	0.179709	0.544301	0.795501

## Sheet: Phosphorylation_phenotype low 
miR-30a	SIZE	ES	NES	NOM p-val
GO_RELAXATION_OF_MUSCLE	20	-0.597358	-1.4773	0.0530612
GO_PROTEIN_AUTOPHOSPHORYLATION	191	-0.383875	-1.44402	0.0539419
GO_NEGATIVE_REGULATION_OF_PEPTIDYL_THREONINE_PHOSPHORYLATION	15	-0.489688	-1.43146	0.108696
GO_MAP_KINASE_KINASE_KINASE_ACTIVITY	22	-0.514623	-1.4297	0.0960784
GO_POSITIVE_REGULATION_OF_PROTEIN_AUTOPHOSPHORYLATION	22	-0.402746	-1.25863	0.194774
GO_REGULATION_OF_PROTEIN_AUTOPHOSPHORYLATION	36	-0.376615	-1.2471	0.198218
GO_REGULATION_OF_PEPTIDYL_THREONINE_PHOSPHORYLATION	37	-0.36356	-1.20546	0.207692
GO_CYCLIN_DEPENDENT_PROTEIN_KINASE_ACTIVITY	33	-0.354433	-1.16501	0.272177
GO_SMOOTH_ENDOPLASMIC_RETICULUM	33	-0.360176	-1.15392	0.291457
GO_POSITIVE_REGULATION_OF_PEPTIDYL_SERINE_PHOSPHORYLATION	88	-0.271682	-0.962247	0.51875
GO_POSITIVE_REGULATION_OF_PEPTIDYL_THREONINE_PHOSPHORYLATION	25	-0.325105	-0.958068	0.495049
GO_PEPTIDYL_TYROSINE_AUTOPHOSPHORYLATION	39	-0.358076	-0.947664	0.493776
GO_ACTIVATION_OF_NF_KAPPAB_INDUCING_KINASE_ACTIVITY	17	-0.35293	-0.92143	0.566292
GO_REGULATION_OF_PEPTIDYL_SERINE_PHOSPHORYLATION	117	-0.247523	-0.901346	0.610497
GO_POSITIVE_REGULATION_OF_PEPTIDYL_TYROSINE_PHOSPHORYLATION	162	-0.277967	-0.872068	0.648515
GO_REGULATION_OF_PEPTIDYL_TYROSINE_PHOSPHORYLATION	213	-0.251392	-0.851251	0.665037
GO_CARBOXY_TERMINAL_DOMAIN_PROTEIN_KINASE_COMPLEX	22	-0.214082	-0.693702	0.792593
GO_RNA_POLYMERASE_II_CARBOXY_TERMINAL_DOMAIN_KINASE_ACTIVITY	16	-0.220721	-0.645123	0.841046
GO_I_KAPPAB_KINASE_NF_KAPPAB_SIGNALING	70	-0.148628	-0.484254	0.971545
miR-200c	SIZE	ES	NES	NOM p-val
GO_NEGATIVE_REGULATION_OF_PEPTIDYL_TYROSINE_PHOSPHORYLATION	39	-0.478543	-1.6982	0.00782779
GO_MAP_KINASE_KINASE_KINASE_ACTIVITY	22	-0.600094	-1.65371	0.00924214
GO_I_KAPPAB_KINASE_NF_KAPPAB_SIGNALING	70	-0.451989	-1.50823	0.0987654
GO_PEPTIDYL_TYROSINE_AUTOPHOSPHORYLATION	39	-0.544103	-1.48488	0.0775348
GO_REGULATION_OF_PEPTIDYL_TYROSINE_PHOSPHORYLATION	213	-0.427613	-1.42098	0.0670391
GO_POSITIVE_REGULATION_OF_PEPTIDYL_TYROSINE_PHOSPHORYLATION	162	-0.442135	-1.36234	0.0844278
GO_ACTIVATION_OF_NF_KAPPAB_INDUCING_KINASE_ACTIVITY	17	-0.524177	-1.34436	0.120155
GO_RELAXATION_OF_MUSCLE	20	-0.490897	-1.21291	0.243043
GO_NEGATIVE_REGULATION_OF_PEPTIDYL_THREONINE_PHOSPHORYLATION	15	-0.412984	-1.20768	0.253308
GO_PROTEIN_AUTOPHOSPHORYLATION	191	-0.310617	-1.17312	0.246628
GO_SPERM_CAPACITATION	18	-0.49139	-1.15724	0.283203
GO_NEGATIVE_REGULATION_OF_PEPTIDYL_SERINE_PHOSPHORYLATION	23	-0.393658	-1.13869	0.309381
GO_SMOOTH_ENDOPLASMIC_RETICULUM	33	-0.364993	-1.11305	0.322464
GO_REGULATION_OF_PROTEIN_AUTOPHOSPHORYLATION	36	-0.344056	-1.07329	0.378378
GO_CARBOXY_TERMINAL_DOMAIN_PROTEIN_KINASE_COMPLEX	22	-0.310448	-1.0704	0.362661
GO_REGULATION_OF_PEPTIDYL_SERINE_PHOSPHORYLATION	117	-0.268338	-0.89006	0.61204
GO_POSITIVE_REGULATION_OF_PEPTIDYL_SERINE_PHOSPHORYLATION	88	-0.271903	-0.852121	0.679092
GO_REGULATION_OF_OXIDATIVE_PHOSPHORYLATION	16	-0.280335	-0.744421	0.825455
GO_POSITIVE_REGULATION_OF_PROTEIN_AUTOPHOSPHORYLATION	22	-0.240606	-0.704054	0.809773
